# Supplementary material for: Acceptability, Appropriateness, and Feasibility of Automated Screening Approaches and Family Communication Methods for Identification of Familial Hypercholesterolemia: Stakeholder Engagement Results from the IMPACT-FH Study
Source: J Pers Med. 2021 Jun 21;11(6):587. doi: 10.3390/jpm11060587 (PMC8234213; doi:10.3390/jpm11060587)
Supplement: Supplementary file 1 [file jpm-11-00587-s001.zip]

Archive with 1 entries (1 files):
- jpm-1239847-supplementary.pdf
